# Supplementary material for: Disease-Specific Quality Indicators for Outpatient Antibiotic Prescribing for Respiratory Infections (ESAC Quality Indicators) Applied to Point Prevalence Audit Surveys in General Practices in 13 European Countries
Source: Antibiotics (Basel). 2023 Mar 14;12(3):572. doi: 10.3390/antibiotics12030572 (PMC10044809; doi:10.3390/antibiotics12030572)
Supplement: Supplementary file 1 [file antibiotics-12-00572-s001.zip]

Archive with 1 entries (1 files):
- antibiotics-2213577-supplementary.pdf
